# Supplementary material for: miR-128 regulates neuronal migration, outgrowth and intrinsic excitability via the intellectual disability gene Phf6
Source: eLife. 2015 Jan 3;4:e04263. doi: 10.7554/eLife.04263 (PMC4337614; doi:10.7554/eLife.04263)
Supplement: Supplementary file 2. — Related to Figure 7: data set used for Sholl analysis at P15. DOI: http://dx.doi.org/10.7554/eLife.04263.022 [file elife04263s002.xlsx]

## Sheet: Sheet1
Distance from soma (µm)	Intron-RED vs pre-miR-128-2-RED		pre-miR-128-2-RED vs pre-miR-128-2-RED + PHF6-GFP		Intron-RED vs pre-miR-128-2-RED + PHF6-GFP
	P value	Summary	P value	Summary	P value	Summary
15	P > 0.05	ns	P > 0.05	ns	P > 0.05	ns
20	P > 0.05	ns	P > 0.05	ns	P > 0.05	ns
25	P > 0.05	ns	P > 0.05	ns	P > 0.05	ns
30	P > 0.05	ns	P > 0.05	ns	P > 0.05	ns
35	P<0.001	***	P < 0.05	*	P > 0.05	ns
40	P<0.01	**	P<0.001	***	P > 0.05	ns
45	P<0.001	***	P > 0.05	ns	P > 0.05	ns
50	P<0.001	***	P > 0.05	ns	P > 0.05	ns
55	P<0.001	***	P < 0.05	*	P > 0.05	ns
60	P<0.001	***	P<0.001	***	P > 0.05	ns
65	P<0.001	***	P<0.01	**	P > 0.05	ns
70	P<0.001	***	P < 0.05	*	P > 0.05	ns
75	P > 0.05	ns	P > 0.05	ns	P > 0.05	ns
80	P > 0.05	ns	P > 0.05	ns	P > 0.05	ns
85	P > 0.05	ns	P > 0.05	ns	P > 0.05	ns
90	P > 0.05	ns	P > 0.05	ns	P > 0.05	ns
95	P > 0.05	ns	P > 0.05	ns	P > 0.05	ns
100	P > 0.05	ns	P > 0.05	ns	P > 0.05	ns
105	P > 0.05	ns	P > 0.05	ns	P > 0.05	ns
110	P > 0.05	ns	P > 0.05	ns	P > 0.05	ns
115	P > 0.05	ns	P > 0.05	ns	P > 0.05	ns
120	P > 0.05	ns	P > 0.05	ns	P > 0.05	ns
125	P > 0.05	ns	P > 0.05	ns	P > 0.05	ns
130	P > 0.05	ns	P > 0.05	ns	P > 0.05	ns
135	P > 0.05	ns	P > 0.05	ns	P > 0.05	ns
140	P > 0.05	ns	P > 0.05	ns	P > 0.05	ns
145	P > 0.05	ns	P > 0.05	ns	P > 0.05	ns
150	P > 0.05	ns	P > 0.05	ns	P > 0.05	ns
155	P > 0.05	ns	P > 0.05	ns	P > 0.05	ns
160	P > 0.05	ns	P > 0.05	ns	P > 0.05	ns
165	P > 0.05	ns	P > 0.05	ns	P > 0.05	ns
170	P > 0.05	ns	P > 0.05	ns	P > 0.05	ns
175	P > 0.05	ns	P > 0.05	ns	P > 0.05	ns
180	P > 0.05	ns	P > 0.05	ns	P > 0.05	ns
185	P > 0.05	ns	P > 0.05	ns	P > 0.05	ns
190	P > 0.05	ns	P > 0.05	ns	P > 0.05	ns
195	P > 0.05	ns	P > 0.05	ns	P > 0.05	ns
200	P > 0.05	ns	P > 0.05	ns	P > 0.05	ns
205	P > 0.05	ns	P > 0.05	ns	P > 0.05	ns
210	P > 0.05	ns	P > 0.05	ns	P > 0.05	ns
215	P > 0.05	ns	P > 0.05	ns	P > 0.05	ns
220	P > 0.05	ns	P > 0.05	ns	P > 0.05	ns
225	P > 0.05	ns	P > 0.05	ns	P > 0.05	ns
230	P > 0.05	ns	P > 0.05	ns	P > 0.05	ns
235	P > 0.05	ns	P > 0.05	ns	P > 0.05	ns
240	P > 0.05	ns	P > 0.05	ns	P > 0.05	ns
245	P > 0.05	ns	P > 0.05	ns	P > 0.05	ns
250	P > 0.05	ns	P > 0.05	ns	P > 0.05	ns
255	P > 0.05	ns	P > 0.05	ns	P > 0.05	ns
260	P > 0.05	ns	P > 0.05	ns	P > 0.05	ns
265	P > 0.05	ns	P > 0.05	ns	P > 0.05	ns
270	P > 0.05	ns	P > 0.05	ns	P > 0.05	ns
275	P > 0.05	ns	P > 0.05	ns	P > 0.05	ns
280	P > 0.05	ns	P > 0.05	ns	P > 0.05	ns
285	P > 0.05	ns	P > 0.05	ns	P > 0.05	ns
290	P > 0.05	ns	P > 0.05	ns	P > 0.05	ns
295	P > 0.05	ns	P > 0.05	ns	P > 0.05	ns
300	P > 0.05	ns	P > 0.05	ns	P > 0.05	ns
305	P > 0.05	ns	P > 0.05	ns	P > 0.05	ns
310	P > 0.05	ns	P > 0.05	ns	P > 0.05	ns
