# Supplementary material for: miR-128 regulates neuronal migration, outgrowth and intrinsic excitability via the intellectual disability gene Phf6
Source: eLife. 2015 Jan 3;4:e04263. doi: 10.7554/eLife.04263 (PMC4337614; doi:10.7554/eLife.04263)
Supplement: Supplementary file 3. — Related to Figure 7—figure supplement 2: data set used for Sholl analysis at P21. DOI: http://dx.doi.org/10.7554/eLife.04263.023 [file elife04263s003.xlsx]

## Sheet: Sheet1
Distance from soma (µm)	Intron-RED vs pre-miR-128-1-RED		Intron-RED vs pre-miR-128-2-RED		pre-miR-128-1-RED vs pre-miR-128-2-RED
	P value	Summary	P value	Summary	P value	Summary
15	P > 0.05	ns	P > 0.05	ns	P > 0.05	ns
20	P > 0.05	ns	P > 0.05	ns	P > 0.05	ns
25	P > 0.05	ns	P > 0.05	ns	P > 0.05	ns
30	P > 0.05	ns	P > 0.05	ns	P > 0.05	ns
35	P > 0.05	ns	P<0.01	**	P<0.01	**
40	P > 0.05	ns	P<0.001	***	P<0.001	***
45	P > 0.05	ns	P<0.001	***	P<0.01	**
50	P > 0.05	ns	P<0.001	***	P<0.001	***
55	P > 0.05	ns	P<0.001	***	P<0.01	**
60	P > 0.05	ns	P<0.001	***	P<0.01	**
65	P > 0.05	ns	P<0.001	***	P<0.001	***
70	P > 0.05	ns	P<0.001	***	P<0.001	***
75	P > 0.05	ns	P<0.001	***	P<0.001	***
80	P > 0.05	ns	P<0.001	***	P<0.001	***
85	P > 0.05	ns	P<0.001	***	P<0.001	***
90	P < 0.05	*	P<0.001	***	P<0.01	**
95	P > 0.05	ns	P<0.001	***	P < 0.05	*
100	P > 0.05	ns	P<0.001	***	P<0.01	**
105	P > 0.05	ns	P<0.001	***	P<0.01	**
110	P > 0.05	ns	P<0.001	***	P < 0.05	*
115	P > 0.05	ns	P<0.01	**	P > 0.05	ns
120	P > 0.05	ns	P<0.01	**	P > 0.05	ns
125	P > 0.05	ns	P > 0.05	ns	P > 0.05	ns
130	P > 0.05	ns	P > 0.05	ns	P > 0.05	ns
135	P > 0.05	ns	P > 0.05	ns	P > 0.05	ns
140	P > 0.05	ns	P > 0.05	ns	P > 0.05	ns
145	P > 0.05	ns	P > 0.05	ns	P > 0.05	ns
150	P > 0.05	ns	P > 0.05	ns	P > 0.05	ns
155	P > 0.05	ns	P > 0.05	ns	P > 0.05	ns
160	P > 0.05	ns	P > 0.05	ns	P > 0.05	ns
165	P > 0.05	ns	P > 0.05	ns	P > 0.05	ns
170	P > 0.05	ns	P > 0.05	ns	P > 0.05	ns
175	P > 0.05	ns	P > 0.05	ns	P > 0.05	ns
180	P > 0.05	ns	P > 0.05	ns	P > 0.05	ns
185	P > 0.05	ns	P > 0.05	ns	P > 0.05	ns
190	P > 0.05	ns	P > 0.05	ns	P > 0.05	ns
195	P > 0.05	ns	P > 0.05	ns	P > 0.05	ns
200	P > 0.05	ns	P > 0.05	ns	P > 0.05	ns
205	P > 0.05	ns	P > 0.05	ns	P > 0.05	ns
210	P > 0.05	ns	P > 0.05	ns	P > 0.05	ns
215	P > 0.05	ns	P > 0.05	ns	P > 0.05	ns
220	P > 0.05	ns	P > 0.05	ns	P > 0.05	ns
225	P > 0.05	ns	P > 0.05	ns	P > 0.05	ns
230	P > 0.05	ns	P > 0.05	ns	P > 0.05	ns
235	P > 0.05	ns	P > 0.05	ns	P > 0.05	ns
240	P > 0.05	ns	P > 0.05	ns	P > 0.05	ns
245	P > 0.05	ns	P > 0.05	ns	P > 0.05	ns
250	P > 0.05	ns	P > 0.05	ns	P > 0.05	ns
255	P > 0.05	ns	P > 0.05	ns	P > 0.05	ns
260	P > 0.05	ns	P > 0.05	ns	P > 0.05	ns
265	P > 0.05	ns	P > 0.05	ns	P > 0.05	ns
270	P > 0.05	ns	P > 0.05	ns	P > 0.05	ns
275	P > 0.05	ns	P > 0.05	ns	P > 0.05	ns
280	P > 0.05	ns	P > 0.05	ns	P > 0.05	ns
285	P > 0.05	ns	P > 0.05	ns	P > 0.05	ns
290	P > 0.05	ns	P > 0.05	ns	P > 0.05	ns
295	P > 0.05	ns	P > 0.05	ns	P > 0.05	ns
300	P > 0.05	ns	P > 0.05	ns	P > 0.05	ns
305	P > 0.05	ns	P > 0.05	ns	P > 0.05	ns
310	P > 0.05	ns	P > 0.05	ns	P > 0.05	ns
315	P > 0.05	ns	P > 0.05	ns	P > 0.05	ns
320	P > 0.05	ns	P > 0.05	ns	P > 0.05	ns
325	P > 0.05	ns	P > 0.05	ns	P > 0.05	ns
330	P > 0.05	ns	P > 0.05	ns	P > 0.05	ns
335	P > 0.05	ns	P > 0.05	ns	P > 0.05	ns
340	P > 0.05	ns	P > 0.05	ns	P > 0.05	ns
345	P > 0.05	ns	P > 0.05	ns	P > 0.05	ns
350	P > 0.05	ns	P > 0.05	ns	P > 0.05	ns
355	P > 0.05	ns	P > 0.05	ns	P > 0.05	ns
360	P > 0.05	ns	P > 0.05	ns	P > 0.05	ns
365	P > 0.05	ns	P > 0.05	ns	P > 0.05	ns
